# Supplementary material for: Tuning Alginate Microparticle Size via Atomization of Non-Newtonian Fluids
Source: Materials (Basel). 2021 Dec 10;14(24):7601. doi: 10.3390/ma14247601 (PMC8709414; doi:10.3390/ma14247601)
Supplement: Supplementary file 1 [file materials-14-07601-s001.zip]

Archive with 1 entries (1 files):
- materials-1499578-supplementary.pdf
